# Supplementary material for: Three-Dimensional Electrosorption for Pharmaceutical Wastewater Management and Sustainable Biochar Regeneration
Source: Molecules. 2025 Mar 24;30(7):1435. doi: 10.3390/molecules30071435 (PMC11990488; doi:10.3390/molecules30071435)
Supplement: Supplementary file 1 [file molecules-30-01435-s001.zip]

Archive with 1 entries (1 files):
- molecules-3518159-supplementary.pdf
